# Supplementary material for: The West Riding Lunatic Asylum Medical Reports: the precursor of Brain?
Source: Brain. 2023 Jul 3;146(11):4437–45. doi: 10.1093/brain/awad219 (PMC10805577; doi:10.1093/brain/awad219)
Supplement: awad219_Supplementary_Data [file awad219_supplementary_data.zip]

Archive with 2 entries (2 files):
- brain-2023-00244-File003.pdf
- brain-2023-00244-File004.pdf
